# Supplementary material for: Why Do Some People Do “More” to Mitigate Climate Change than Others? Exploring Heterogeneity in Psycho-Social Associations
Source: PLoS One. 2014 Sep 5;9(9):e106645. doi: 10.1371/journal.pone.0106645 (PMC4156351; doi:10.1371/journal.pone.0106645)
Supplement: Appendix S4 — Complementary test of non-linear age associations. (XLS) [file pone.0106645.s004.xls]

## Sheet: Age
Appendix S4. Complementary test of non-linear age associations
Model 2a: Individual-level demographics and post-materialism
	Class1	s.e.	z-value	Wald	p-value
Age				82.4268	2.6e-16
15-24	-0.3702	0.0535	-6.9241
25-34	-0.0731	0.0277	-2.6346
35-44	0.0952	0.0247	3.8477
45-54	0.1628	0.0243	6.6884
55-64	0.1195	0.0249	4.8035
65+	0.0658	0.0253	2.5953
Model 2b: Individual-level demographics and wealth
	Class1	s.e.	z-value	Wald	p-value
Age				87.2961	2.5e-17
15-24	-0.3803	0.0533	-7.1319
25-34	-0.084	0.0279	-3.0126
35-44	0.0972	0.0249	3.906
45-54	0.1572	0.0245	6.4265
55-64	0.1317	0.025	5.2758
65+	0.0782	0.0254	3.0791
